# Supplementary material for: Distinct Elevational Patterns and Their Linkages of Soil Bacteria and Plant Community in An Alpine Meadow of the Qinghai–Tibetan Plateau
Source: Microorganisms. 2022 May 19;10(5):1049. doi: 10.3390/microorganisms10051049 (PMC9143282; doi:10.3390/microorganisms10051049)
Supplement: Supplementary file 1 [file microorganisms-10-01049-s001.zip]

Archive with 1 entries (1 files):
- microorganisms-1729523-supplementary.pdf
